# Supplementary material for: ﻿Species diversity of freshwater glass eel (Anguilliformes, Anguillidae) of Yilan, Taiwan, with remark on two new records
Source: Zookeys. 2024 Dec 9;1220:5–14. doi: 10.3897/zookeys.1220.125590 (PMC11650149; doi:10.3897/zookeys.1220.125590)
Supplement: XML Treatment for Anguilla interioris [file zookeys.1220.125590-treatment1.xml]

<!DOCTYPE tp:taxon-treatment
  PUBLIC "-//TaxonX//DTD Taxonomic Treatment Publishing DTD v0 20100105//EN" "tax-treatment-NSO.dtd">
<tp:taxon-treatment xmlns:tp="http://www.plazi.org/taxpub"><tp:treatment-meta><kwd-group><label>Taxon classification</label><kwd>
                  <named-content content-type="kingdom">Animalia</named-content>
                </kwd><kwd>
                  <named-content content-type="order">Anguilliformes</named-content>
                </kwd><kwd>
                  <named-content content-type="family">Anguillidae</named-content>
                </kwd></kwd-group><mixed-citation publication-type="journal"><person-group><name><surname>Lin</surname><given-names>Yen-Ting</given-names></name><name><surname>Han</surname><given-names>Yu-San</given-names></name></person-group><article-title>﻿Species diversity of freshwater glass eel (<tp:taxon-name><tp:taxon-name-part taxon-name-part-type="order">Anguilliformes</tp:taxon-name-part></tp:taxon-name>, <tp:taxon-name><tp:taxon-name-part taxon-name-part-type="family">Anguillidae</tp:taxon-name-part></tp:taxon-name>) of Yilan, Taiwan, with remark on two new records</article-title><source>Zookeys</source><day>09</day><month>12</month><year>2024</year><volume>1220</volume><fpage>5</fpage><lpage>14</lpage><pub-id pub-id-type="doi">10.3897/zookeys.1220.125590</pub-id></mixed-citation></tp:treatment-meta><tp:nomenclature><label>﻿</label><tp:taxon-name>
                <object-id xmlns:xlink="http://www.w3.org/1999/xlink" content-type="arpha" xlink:type="simple">B5F9AE0C-0F36-5D52-AC73-EFCA6232C2D7</object-id>
                <tp:taxon-name-part taxon-name-part-type="genus" reg="Anguilla">Anguilla</tp:taxon-name-part>
                <tp:taxon-name-part taxon-name-part-type="species" reg="interioris">interioris</tp:taxon-name-part>
              </tp:taxon-name><tp:taxon-authority>Whitley, 1938</tp:taxon-authority><xref ref-type="fig" rid="F1">Figs 1</xref><xref ref-type="fig" rid="F2">, 2</xref><xref ref-type="table" rid="T3">, Table 3</xref></tp:nomenclature><tp:treatment-sec sec-type="material" id="SECID0E1LAE"><title>Material examined.</title><p><named-content xmlns:xlink="http://www.w3.org/1999/xlink" content-type="dwc:institutional_code" xlink:title="Institute of Fisheries, National Taiwan University" xlink:href="http://grbio.org/institution/national-taiwan-university" xlink:type="simple">NTUIFS</named-content> IL13’0812-76, 46 mm <abbrev xmlns:xlink="http://www.w3.org/1999/xlink" xlink:title="total length" id="ABBRID0EEMAE" xlink:type="simple">TL</abbrev>, off the estuary of the Yilan River, Yilan, northeastern Taiwan (<named-content xmlns:xlink="http://www.w3.org/1999/xlink" content-type="dwc:verbatimCoordinates" xlink:type="simple"><named-content content-type="geo-json" specific-use="{&#34;type&#34;:&#34;Point&#34;,&#34;coordinates&#34;:[121.835200,24.716200]}" id="NCID0ELMAE" xlink:type="simple">24.7162°N, 121.8352°E</named-content></named-content>), 12 August 2013, fyke net, collected by Yu-San Han.</p><fig id="F1" position="float" orientation="portrait"><object-id xmlns:xlink="http://www.w3.org/1999/xlink" content-type="doi" xlink:type="simple">10.3897/zookeys.1220.125590.figure1</object-id><object-id xmlns:xlink="http://www.w3.org/1999/xlink" content-type="arpha" xlink:type="simple">A04DE87A-1C27-5FA1-B8BC-CE03D135F24C</object-id><label>Figure 1.</label><caption><p><italic><tp:taxon-name><tp:taxon-name-part taxon-name-part-type="genus" reg="Anguilla">Anguilla</tp:taxon-name-part><tp:taxon-name-part taxon-name-part-type="species" reg="interioris">interioris</tp:taxon-name-part></tp:taxon-name></italic> (<named-content xmlns:xlink="http://www.w3.org/1999/xlink" content-type="dwc:institutional_code" xlink:title="Institute of Fisheries, National Taiwan University" xlink:href="http://grbio.org/institution/national-taiwan-university" xlink:type="simple">NTUIFS</named-content> IL13’0812-76), 46 mm <abbrev xmlns:xlink="http://www.w3.org/1999/xlink" xlink:title="total length" id="ABBRID0EHNAE" xlink:type="simple">TL</abbrev>. Preserved in 95% alcohol. Scale bar: 10 mm.</p></caption><graphic xmlns:xlink="http://www.w3.org/1999/xlink" xlink:href="zookeys-1220-005_article-125590__-g001.jpg" position="float" orientation="portrait" xlink:type="simple" id="oo_1192299.jpg"><uri content-type="original_file" xlink:type="simple">https://binary.pensoft.net/fig/1192299</uri></graphic></fig></tp:treatment-sec><tp:treatment-sec sec-type="description" id="SECID0EQNAE"><title>Short description.</title><p><abbrev xmlns:xlink="http://www.w3.org/1999/xlink" xlink:title="pre-dorsal length" id="ABBRID0EWNAE" xlink:type="simple">PDL</abbrev> 29.3% in <abbrev xmlns:xlink="http://www.w3.org/1999/xlink" xlink:title="total length" id="ABBRID0E1NAE" xlink:type="simple">TL</abbrev>; <abbrev xmlns:xlink="http://www.w3.org/1999/xlink" xlink:title="pre-anal length" id="ABBRID0E5NAE" xlink:type="simple">PAL</abbrev> 39.1% in <abbrev xmlns:xlink="http://www.w3.org/1999/xlink" xlink:title="total length" id="ABBRID0ECOAE" xlink:type="simple">TL</abbrev>; fin-difference ratio 9.78%. Body elongate, head length 13.1% <abbrev xmlns:xlink="http://www.w3.org/1999/xlink" xlink:title="total length" id="ABBRID0EGOAE" xlink:type="simple">TL</abbrev>. The specimen was in fresh condition, with black pigment distributed on the caudal fin and slightly on the caudal peduncle; pigmentation stages V<sub>B2</sub> (Fig. <xref ref-type="fig" rid="F2">2</xref>).</p><fig id="F2" position="float" orientation="portrait"><object-id xmlns:xlink="http://www.w3.org/1999/xlink" content-type="doi" xlink:type="simple">10.3897/zookeys.1220.125590.figure2</object-id><object-id xmlns:xlink="http://www.w3.org/1999/xlink" content-type="arpha" xlink:type="simple">A13DD6AD-9D5F-5A8E-9A4F-407DECA9052B</object-id><label>Figure 2.</label><caption><p>Pigmentation on the tail tip of <italic><tp:taxon-name><tp:taxon-name-part taxon-name-part-type="genus" reg="Anguilla">Anguilla</tp:taxon-name-part><tp:taxon-name-part taxon-name-part-type="species" reg="interioris">interioris</tp:taxon-name-part></tp:taxon-name></italic> (<named-content xmlns:xlink="http://www.w3.org/1999/xlink" content-type="dwc:institutional_code" xlink:title="Institute of Fisheries, National Taiwan University" xlink:href="http://grbio.org/institution/national-taiwan-university" xlink:type="simple">NTUIFS</named-content> IL13’0812-76).</p></caption><graphic xmlns:xlink="http://www.w3.org/1999/xlink" xlink:href="zookeys-1220-005_article-125590__-g002.jpg" position="float" orientation="portrait" xlink:type="simple" id="oo_1192300.jpg"><uri content-type="original_file" xlink:type="simple">https://binary.pensoft.net/fig/1192300</uri></graphic></fig></tp:treatment-sec><tp:treatment-sec sec-type="distribution" id="SECID0EMPAE"><title>Distribution.</title><p>New Guinea (<xref ref-type="bibr" rid="B2">Aoyama et al. 2000</xref>); Philippines (glass eel only, <xref ref-type="bibr" rid="B36">Wibowo et al. 2021</xref>); Indonesia (leptocephalus only, <xref ref-type="bibr" rid="B22">Kuroki et al. 2006</xref>; all stages, <xref ref-type="bibr" rid="B38">Zan et al. 2022</xref>); Taiwan (glass eel only, present study).</p><table-wrap id="T3" position="float" orientation="portrait"><label>Table 3.</label><caption><p>The morphological parameters of seven freshwater glass eel collected in Yilan.</p></caption><table id="TID0E5GBG" rules="all"><tbody><tr><th rowspan="1" colspan="1">Species</th><th rowspan="1" colspan="1"><abbrev xmlns:xlink="http://www.w3.org/1999/xlink" xlink:title="total length" id="ABBRID0EWQAE" xlink:type="simple">TL</abbrev> (mm)</th><th rowspan="1" colspan="1"><abbrev xmlns:xlink="http://www.w3.org/1999/xlink" xlink:title="pre-dorsal length" id="ABBRID0E5QAE" xlink:type="simple">PDL</abbrev> (mm)</th><th rowspan="1" colspan="1"><abbrev xmlns:xlink="http://www.w3.org/1999/xlink" xlink:title="pre-anal length" id="ABBRID0EGRAE" xlink:type="simple">PAL</abbrev> (mm)</th><th rowspan="1" colspan="1">Fin-difference ratio (%)</th></tr><tr><td rowspan="1" colspan="1">
                        <italic>
                          <tp:taxon-name><tp:taxon-name-part taxon-name-part-type="genus" reg="Anguilla">A.</tp:taxon-name-part><tp:taxon-name-part taxon-name-part-type="species" reg="japonica">japonica</tp:taxon-name-part></tp:taxon-name>
                        </italic>
                      </td><td rowspan="1" colspan="1">61.1±2.5</td><td rowspan="1" colspan="1">15.1±0.9</td><td rowspan="1" colspan="1">20.1±0.7</td><td rowspan="1" colspan="1">9.2±1.3</td></tr><tr><td rowspan="1" colspan="1">
                        <italic>
                          <tp:taxon-name><tp:taxon-name-part taxon-name-part-type="genus" reg="Anguilla">A.</tp:taxon-name-part><tp:taxon-name-part taxon-name-part-type="species" reg="marmorata">marmorata</tp:taxon-name-part></tp:taxon-name>
                        </italic>
                      </td><td rowspan="1" colspan="1">51.4±2.7</td><td rowspan="1" colspan="1">11.8±0.8</td><td rowspan="1" colspan="1">19.4±1.1</td><td rowspan="1" colspan="1">15.5±0.8</td></tr><tr><td rowspan="1" colspan="1">
                        <italic>
                          <tp:taxon-name><tp:taxon-name-part taxon-name-part-type="genus" reg="Anguilla">A.</tp:taxon-name-part><tp:taxon-name-part taxon-name-part-type="species" reg="bicolor">bicolor</tp:taxon-name-part><tp:taxon-name-part taxon-name-part-type="subspecies" reg="pacifica">pacifica</tp:taxon-name-part></tp:taxon-name>
                        </italic>
                      </td><td rowspan="1" colspan="1">49.2±2.3</td><td rowspan="1" colspan="1">18.3±1.6</td><td rowspan="1" colspan="1">18.5±1.6</td><td rowspan="1" colspan="1">0.5±0.5</td></tr><tr><td rowspan="1" colspan="1">
                        <italic>
                          <tp:taxon-name><tp:taxon-name-part taxon-name-part-type="genus" reg="Anguilla">A.</tp:taxon-name-part><tp:taxon-name-part taxon-name-part-type="species" reg="luzonensis">luzonensis</tp:taxon-name-part></tp:taxon-name>
                        </italic>
                      </td><td rowspan="1" colspan="1">52.9±2.7</td><td rowspan="1" colspan="1">13.7±0.7</td><td rowspan="1" colspan="1">19.4±1.0</td><td rowspan="1" colspan="1">11.4±1.1</td></tr><tr><td rowspan="1" colspan="1">
                        <italic>
                          <tp:taxon-name><tp:taxon-name-part taxon-name-part-type="genus" reg="Anguilla">A.</tp:taxon-name-part><tp:taxon-name-part taxon-name-part-type="species" reg="celebesensis">celebesensis</tp:taxon-name-part></tp:taxon-name>
                        </italic>
                      </td><td rowspan="1" colspan="1">45.3</td><td rowspan="1" colspan="1">12.8</td><td rowspan="1" colspan="1">17.5</td><td rowspan="1" colspan="1">10.4</td></tr><tr><td rowspan="1" colspan="1">
                        <italic>
                          <tp:taxon-name><tp:taxon-name-part taxon-name-part-type="genus" reg="Anguilla">A.</tp:taxon-name-part><tp:taxon-name-part taxon-name-part-type="species" reg="interioris">interioris</tp:taxon-name-part></tp:taxon-name>
                        </italic>
                      </td><td rowspan="1" colspan="1">46.0</td><td rowspan="1" colspan="1">13.5</td><td rowspan="1" colspan="1">18.0</td><td rowspan="1" colspan="1">10.1</td></tr><tr><td rowspan="1" colspan="1">
                        <italic>
                          <tp:taxon-name><tp:taxon-name-part taxon-name-part-type="genus" reg="Anguilla">A.</tp:taxon-name-part><tp:taxon-name-part taxon-name-part-type="species" reg="borneensis">borneensis</tp:taxon-name-part></tp:taxon-name>
                        </italic>
                      </td><td rowspan="1" colspan="1">49.5</td><td rowspan="1" colspan="1">13.0</td><td rowspan="1" colspan="1">18.0</td><td rowspan="1" colspan="1">9.8</td></tr></tbody></table></table-wrap></tp:treatment-sec><tp:treatment-sec sec-type="remarks" id="SECID0EVXAE"><title>Remarks.</title><p>The distribution of <italic><tp:taxon-name><tp:taxon-name-part taxon-name-part-type="genus" reg="Anguilla">A.</tp:taxon-name-part><tp:taxon-name-part taxon-name-part-type="species" reg="interioris">interioris</tp:taxon-name-part></tp:taxon-name></italic> has been primarily known from only New Guinea (<xref ref-type="bibr" rid="B2">Aoyama et al. 2000</xref>). However, a study by <xref ref-type="bibr" rid="B22">Kuroki et al. (2006)</xref> documented the leptocephalus of <italic><tp:taxon-name><tp:taxon-name-part taxon-name-part-type="genus" reg="Anguilla">A.</tp:taxon-name-part><tp:taxon-name-part taxon-name-part-type="species" reg="interioris">interioris</tp:taxon-name-part></tp:taxon-name></italic> in the Indonesian Archipelago, marking the first expansion of the species beyond its then-known range. Additionally, records of <italic><tp:taxon-name><tp:taxon-name-part taxon-name-part-type="genus" reg="Anguilla">A.</tp:taxon-name-part><tp:taxon-name-part taxon-name-part-type="species" reg="interioris">interioris</tp:taxon-name-part></tp:taxon-name></italic> have been identified using DNA sequencing from Indonesia and southern Mindanao, Philippines (<xref ref-type="bibr" rid="B36">Wibowo et al. 2021</xref>; <xref ref-type="bibr" rid="B38">Zan et al. 2022</xref>). Herein, we present the first record of <italic><tp:taxon-name><tp:taxon-name-part taxon-name-part-type="genus" reg="Anguilla">A.</tp:taxon-name-part><tp:taxon-name-part taxon-name-part-type="species" reg="interioris">interioris</tp:taxon-name-part></tp:taxon-name></italic> glass eel from Taiwan.</p></tp:treatment-sec><ref-list><ref id="B2"><mixed-citation xmlns:xlink="http://www.w3.org/1999/xlink" xlink:type="simple"><person-group><name name-style="western"><surname>Aoyama</surname><given-names>J</given-names></name><name name-style="western"><surname>Watanabe</surname><given-names>S</given-names></name><name name-style="western"><surname>Ishikawa</surname><given-names>S</given-names></name><name name-style="western"><surname>Nishida</surname><given-names>M</given-names></name><name name-style="western"><surname>Tsukamoto</surname><given-names>K</given-names></name></person-group> (<year>2000</year>) Are morphological characters distinctive enough to discriminate between two species of freshwater eels, <italic><tp:taxon-name><tp:taxon-name-part taxon-name-part-type="genus">Anguilla</tp:taxon-name-part><tp:taxon-name-part taxon-name-part-type="species">celebesensis</tp:taxon-name-part></tp:taxon-name></italic> and <italic><tp:taxon-name><tp:taxon-name-part taxon-name-part-type="genus">A.</tp:taxon-name-part><tp:taxon-name-part taxon-name-part-type="species">interioris</tp:taxon-name-part></tp:taxon-name></italic>? Ichthyological Research 47(2): 157–161. <ext-link xlink:href="10.1007/BF02684236" ext-link-type="doi" xlink:type="simple">https://doi.org/10.1007/BF02684236</ext-link></mixed-citation></ref><ref id="B36"><mixed-citation xmlns:xlink="http://www.w3.org/1999/xlink" xlink:type="simple"><person-group><name name-style="western"><surname>Wibowo</surname><given-names>A</given-names></name><name name-style="western"><surname>Hubert</surname><given-names>N</given-names></name><name name-style="western"><surname>Dahruddin</surname><given-names>H</given-names></name><name name-style="western"><surname>Steinke</surname><given-names>D</given-names></name><name name-style="western"><surname>Suhaimi</surname><given-names>RA</given-names></name><name name-style="western"><surname>Samuel Atminarso</surname><given-names>D</given-names></name><name name-style="western"><surname>Anggraeni</surname><given-names>DP</given-names></name><name name-style="western"><surname>Trismawanti</surname><given-names>I</given-names></name><name name-style="western"><surname>Baumgartner</surname><given-names>LJ</given-names></name><name name-style="western"><surname>Ning</surname><given-names>N</given-names></name></person-group> (<year>2021</year>) <article-title>Assessing temporal patterns and species composition of glass eel (<italic><tp:taxon-name><tp:taxon-name-part taxon-name-part-type="genus">Anguilla</tp:taxon-name-part></tp:taxon-name></italic> spp.) cohorts in Sumatra and Java using DNA Barcodes.</article-title><source>Diversity</source><volume>13</volume>(<issue>5</issue>): <fpage>193</fpage>. <ext-link xlink:href="10.3390/d13050193" ext-link-type="doi" xlink:type="simple">https://doi.org/10.3390/d13050193</ext-link></mixed-citation></ref><ref id="B22"><mixed-citation xmlns:xlink="http://www.w3.org/1999/xlink" xlink:type="simple"><person-group><name name-style="western"><surname>Kuroki</surname><given-names>M</given-names></name><name name-style="western"><surname>Aoyama</surname><given-names>J</given-names></name><name name-style="western"><surname>Wouthuyzen</surname><given-names>S</given-names></name><name name-style="western"><surname>Sumardhiharga</surname><given-names>KO</given-names></name><name name-style="western"><surname>Miller</surname><given-names>MJ</given-names></name><name name-style="western"><surname>Minagawa</surname><given-names>G</given-names></name><name name-style="western"><surname>Tsukamoto</surname><given-names>K</given-names></name></person-group> (<year>2006</year>) <article-title>Age and growth of <italic><tp:taxon-name><tp:taxon-name-part taxon-name-part-type="genus">Anguilla</tp:taxon-name-part><tp:taxon-name-part taxon-name-part-type="species">interioris</tp:taxon-name-part></tp:taxon-name></italic> leptocephali collected in Indonesian waters.</article-title><source>Coastal Marine Science</source><volume>30</volume>(<issue>2</issue>): <fpage>464</fpage>–<lpage>468</lpage>.</mixed-citation></ref><ref id="B38"><mixed-citation xmlns:xlink="http://www.w3.org/1999/xlink" xlink:type="simple"><person-group><name name-style="western"><surname>Zan</surname><given-names>ND</given-names></name><name name-style="western"><surname>Taha</surname><given-names>H</given-names></name><name name-style="western"><surname>Akbar</surname><given-names>N</given-names></name><name name-style="western"><surname>Achmad</surname><given-names>MJ</given-names></name><name name-style="western"><surname>Arai</surname><given-names>T</given-names></name></person-group> (<year>2022</year>) Molecular confirmation of the occurrence of <italic><tp:taxon-name><tp:taxon-name-part taxon-name-part-type="genus">Anguilla</tp:taxon-name-part><tp:taxon-name-part taxon-name-part-type="species">interioris</tp:taxon-name-part></tp:taxon-name></italic> (<tp:taxon-name><tp:taxon-name-part taxon-name-part-type="class">Actinopterygii</tp:taxon-name-part></tp:taxon-name>: <tp:taxon-name><tp:taxon-name-part taxon-name-part-type="order">Anguilliformes</tp:taxon-name-part></tp:taxon-name>) in North Maluku of Indonesia and mitochondrial DNA haplotype diversity among existing specimens. Zoologia 39: e22008. <ext-link xlink:href="10.1590/s1984-4689.v39.e22008" ext-link-type="doi" xlink:type="simple">https://doi.org/10.1590/s1984-4689.v39.e22008</ext-link></mixed-citation></ref></ref-list></tp:taxon-treatment>
