# Supplementary material for: ﻿Species diversity of freshwater glass eel (Anguilliformes, Anguillidae) of Yilan, Taiwan, with remark on two new records
Source: Zookeys. 2024 Dec 9;1220:5–14. doi: 10.3897/zookeys.1220.125590 (PMC11650149; doi:10.3897/zookeys.1220.125590)
Supplement: XML Treatment for Anguilla borneensis [file zookeys.1220.125590-treatment2.xml]

<!DOCTYPE tp:taxon-treatment
  PUBLIC "-//TaxonX//DTD Taxonomic Treatment Publishing DTD v0 20100105//EN" "tax-treatment-NSO.dtd">
<tp:taxon-treatment xmlns:tp="http://www.plazi.org/taxpub"><tp:treatment-meta><kwd-group><label>Taxon classification</label><kwd>
                  <named-content content-type="kingdom">Animalia</named-content>
                </kwd><kwd>
                  <named-content content-type="order">Anguilliformes</named-content>
                </kwd><kwd>
                  <named-content content-type="family">Anguillidae</named-content>
                </kwd></kwd-group><mixed-citation publication-type="journal"><person-group><name><surname>Lin</surname><given-names>Yen-Ting</given-names></name><name><surname>Han</surname><given-names>Yu-San</given-names></name></person-group><article-title>﻿Species diversity of freshwater glass eel (<tp:taxon-name><tp:taxon-name-part taxon-name-part-type="order">Anguilliformes</tp:taxon-name-part></tp:taxon-name>, <tp:taxon-name><tp:taxon-name-part taxon-name-part-type="family">Anguillidae</tp:taxon-name-part></tp:taxon-name>) of Yilan, Taiwan, with remark on two new records</article-title><source>Zookeys</source><day>09</day><month>12</month><year>2024</year><volume>1220</volume><fpage>5</fpage><lpage>14</lpage><pub-id pub-id-type="doi">10.3897/zookeys.1220.125590</pub-id></mixed-citation></tp:treatment-meta><tp:nomenclature><label>﻿</label><tp:taxon-name>
                <object-id xmlns:xlink="http://www.w3.org/1999/xlink" content-type="arpha" xlink:type="simple">F5EF67D7-5E31-5D96-B050-2CD84C28E5CB</object-id>
                <tp:taxon-name-part taxon-name-part-type="genus" reg="Anguilla">Anguilla</tp:taxon-name-part>
                <tp:taxon-name-part taxon-name-part-type="species" reg="borneensis">borneensis</tp:taxon-name-part>
              </tp:taxon-name><tp:taxon-authority>Popta, 1924</tp:taxon-authority><xref ref-type="fig" rid="F3">Figs 3</xref><xref ref-type="fig" rid="F4">, 4</xref><xref ref-type="table" rid="T3">, Table 3</xref></tp:nomenclature><tp:treatment-sec sec-type="material" id="SECID0EI2AE"><title>Material examined.</title><p><named-content xmlns:xlink="http://www.w3.org/1999/xlink" content-type="dwc:institutional_code" xlink:title="Institute of Fisheries, National Taiwan University" xlink:href="http://grbio.org/institution/national-taiwan-university" xlink:type="simple">NTUIFS</named-content> IL21’0715-207, 49.5 mm <abbrev xmlns:xlink="http://www.w3.org/1999/xlink" xlink:title="total length" id="ABBRID0ES2AE" xlink:type="simple">TL</abbrev>, off the estuary of the Yilan River, Yilan, northeastern Taiwan (<named-content xmlns:xlink="http://www.w3.org/1999/xlink" content-type="dwc:verbatimCoordinates" xlink:type="simple"><named-content content-type="geo-json" specific-use="{&#34;type&#34;:&#34;Point&#34;,&#34;coordinates&#34;:[121.835200,24.716200]}" id="NCID0EZ2AE" xlink:type="simple">24.7162°N, 121.8352°E</named-content></named-content>), 15 July 2021, fyke net, collected by Yen-Ting Lin.</p><fig id="F3" position="float" orientation="portrait"><object-id xmlns:xlink="http://www.w3.org/1999/xlink" content-type="doi" xlink:type="simple">10.3897/zookeys.1220.125590.figure3</object-id><object-id xmlns:xlink="http://www.w3.org/1999/xlink" content-type="arpha" xlink:type="simple">686AB2AA-865E-5F42-AE58-0F05A8B5D6D6</object-id><label>Figure 3.</label><caption><p><italic><tp:taxon-name><tp:taxon-name-part taxon-name-part-type="genus" reg="Anguilla">Anguilla</tp:taxon-name-part><tp:taxon-name-part taxon-name-part-type="species" reg="borneensis">borneensis</tp:taxon-name-part></tp:taxon-name></italic> (<named-content xmlns:xlink="http://www.w3.org/1999/xlink" content-type="dwc:institutional_code" xlink:title="Institute of Fisheries, National Taiwan University" xlink:href="http://grbio.org/institution/national-taiwan-university" xlink:type="simple">NTUIFS</named-content> IL21’0715-207), 49.5mm <abbrev xmlns:xlink="http://www.w3.org/1999/xlink" xlink:title="total length" id="ABBRID0EV3AE" xlink:type="simple">TL</abbrev>. Preserved in 95% alcohol. Scale bar: 10 mm.</p></caption><graphic xmlns:xlink="http://www.w3.org/1999/xlink" xlink:href="zookeys-1220-005_article-125590__-g003.jpg" position="float" orientation="portrait" xlink:type="simple" id="oo_1192301.jpg"><uri content-type="original_file" xlink:type="simple">https://binary.pensoft.net/fig/1192301</uri></graphic></fig></tp:treatment-sec><tp:treatment-sec sec-type="description" id="SECID0E53AE"><title>Short description.</title><p><abbrev xmlns:xlink="http://www.w3.org/1999/xlink" xlink:title="pre-dorsal length" id="ABBRID0EE4AE" xlink:type="simple">PDL</abbrev> 26.3% in <abbrev xmlns:xlink="http://www.w3.org/1999/xlink" xlink:title="total length" id="ABBRID0EI4AE" xlink:type="simple">TL</abbrev>; <abbrev xmlns:xlink="http://www.w3.org/1999/xlink" xlink:title="pre-anal length" id="ABBRID0EM4AE" xlink:type="simple">PAL</abbrev> 36.4% in <abbrev xmlns:xlink="http://www.w3.org/1999/xlink" xlink:title="total length" id="ABBRID0EQ4AE" xlink:type="simple">TL</abbrev>; fin-difference ratio 10.1%. Body extremely elongate, head length 10.1% <abbrev xmlns:xlink="http://www.w3.org/1999/xlink" xlink:title="total length" id="ABBRID0EU4AE" xlink:type="simple">TL</abbrev>. The specimen was in fresh condition, with black pigment distributed on the caudal peduncle and caudal fin; pigmentation stages V<sub>A</sub> (Fig. <xref ref-type="fig" rid="F4">4</xref>).</p><fig id="F4" position="float" orientation="portrait"><object-id xmlns:xlink="http://www.w3.org/1999/xlink" content-type="doi" xlink:type="simple">10.3897/zookeys.1220.125590.figure4</object-id><object-id xmlns:xlink="http://www.w3.org/1999/xlink" content-type="arpha" xlink:type="simple">DADC20F6-BD67-59DD-9C23-C15E473A9A15</object-id><label>Figure 4.</label><caption><p>Pigmentation on the tail tip of <italic><tp:taxon-name><tp:taxon-name-part taxon-name-part-type="genus" reg="Anguilla">Anguilla</tp:taxon-name-part><tp:taxon-name-part taxon-name-part-type="species" reg="borneensis">borneensis</tp:taxon-name-part></tp:taxon-name></italic> (<named-content xmlns:xlink="http://www.w3.org/1999/xlink" content-type="dwc:institutional_code" xlink:title="Institute of Fisheries, National Taiwan University" xlink:href="http://grbio.org/institution/national-taiwan-university" xlink:type="simple">NTUIFS</named-content> IL21’0715-207).</p></caption><graphic xmlns:xlink="http://www.w3.org/1999/xlink" xlink:href="zookeys-1220-005_article-125590__-g004.jpg" position="float" orientation="portrait" xlink:type="simple" id="oo_1192302.jpg"><uri content-type="original_file" xlink:type="simple">https://binary.pensoft.net/fig/1192302</uri></graphic></fig></tp:treatment-sec><tp:treatment-sec sec-type="distribution" id="SECID0E15AE"><title>Distribution.</title><p>Indonesia (<xref ref-type="bibr" rid="B35">Watanabe et al. 2014</xref>); Taiwan (glass eel only, present study).</p></tp:treatment-sec><tp:treatment-sec sec-type="remarks" id="SECID0EE6AE"><title>Remarks.</title><p>The best-matched GenBank accession number for <named-content xmlns:xlink="http://www.w3.org/1999/xlink" content-type="dwc:institutional_code" xlink:title="Institute of Fisheries, National Taiwan University" xlink:href="http://grbio.org/institution/national-taiwan-university" xlink:type="simple">NTUIFS</named-content> IL21’0715-207 was found to be <ext-link xmlns:xlink="http://www.w3.org/1999/xlink" xlink:href="NC_006536.1" ext-link-type="gen" xlink:type="simple">NC_006536.1</ext-link>, which corresponds to <italic><tp:taxon-name><tp:taxon-name-part taxon-name-part-type="genus" reg="Anguilla">A.</tp:taxon-name-part><tp:taxon-name-part taxon-name-part-type="species" reg="malgumora">malgumora</tp:taxon-name-part></tp:taxon-name></italic> submitted by <xref ref-type="bibr" rid="B26">Minegishi et al. (2005)</xref>. However, it is noteworthy that <italic><tp:taxon-name><tp:taxon-name-part taxon-name-part-type="genus" reg="Anguilla">A.</tp:taxon-name-part><tp:taxon-name-part taxon-name-part-type="species" reg="malgumora">malgumora</tp:taxon-name-part></tp:taxon-name></italic> was identified as a junior synonym of <italic><tp:taxon-name><tp:taxon-name-part taxon-name-part-type="genus" reg="Anguilla">A.</tp:taxon-name-part><tp:taxon-name-part taxon-name-part-type="species" reg="borneensis">borneensis</tp:taxon-name-part></tp:taxon-name></italic> by <xref ref-type="bibr" rid="B26">Minegishi et al. (2005)</xref>. Based on the comprehensive examination by <xref ref-type="bibr" rid="B26">Minegishi et al. (2005)</xref> and the detailed description provided in <ext-link xmlns:xlink="http://www.w3.org/1999/xlink" xlink:href="NC_006536.1" ext-link-type="gen" xlink:type="simple">NC_006536.1</ext-link>, we can confidently affirm that our specimen <named-content xmlns:xlink="http://www.w3.org/1999/xlink" content-type="dwc:institutional_code" xlink:title="Institute of Fisheries, National Taiwan University" xlink:href="http://grbio.org/institution/national-taiwan-university" xlink:type="simple">NTUIFS</named-content> IL21’0715-207 is <italic><tp:taxon-name><tp:taxon-name-part taxon-name-part-type="genus" reg="Anguilla">A.</tp:taxon-name-part><tp:taxon-name-part taxon-name-part-type="species" reg="borneensis">borneensis</tp:taxon-name-part></tp:taxon-name></italic>. Herein, we report the first record of <italic><tp:taxon-name><tp:taxon-name-part taxon-name-part-type="genus" reg="Anguilla">A.</tp:taxon-name-part><tp:taxon-name-part taxon-name-part-type="species" reg="borneensis">borneensis</tp:taxon-name-part></tp:taxon-name></italic> outside of the Indonesia (<xref ref-type="bibr" rid="B35">Watanabe et al. 2014</xref>).</p></tp:treatment-sec><tp:treatment-sec><!--Section generated to contain objects referenced in tp:taxon-treatment.--><table-wrap id="T3" position="float" orientation="portrait"><label>Table 3.</label><caption><p>The morphological parameters of seven freshwater glass eel collected in Yilan.</p></caption><table id="TID0E5GBG" rules="all"><tbody><tr><th rowspan="1" colspan="1">Species</th><th rowspan="1" colspan="1"><abbrev xmlns:xlink="http://www.w3.org/1999/xlink" xlink:title="total length" id="ABBRID0EWQAE" xlink:type="simple">TL</abbrev> (mm)</th><th rowspan="1" colspan="1"><abbrev xmlns:xlink="http://www.w3.org/1999/xlink" xlink:title="pre-dorsal length" id="ABBRID0E5QAE" xlink:type="simple">PDL</abbrev> (mm)</th><th rowspan="1" colspan="1"><abbrev xmlns:xlink="http://www.w3.org/1999/xlink" xlink:title="pre-anal length" id="ABBRID0EGRAE" xlink:type="simple">PAL</abbrev> (mm)</th><th rowspan="1" colspan="1">Fin-difference ratio (%)</th></tr><tr><td rowspan="1" colspan="1">
                        <italic>
                          <tp:taxon-name><tp:taxon-name-part taxon-name-part-type="genus" reg="Anguilla">A.</tp:taxon-name-part><tp:taxon-name-part taxon-name-part-type="species" reg="japonica">japonica</tp:taxon-name-part></tp:taxon-name>
                        </italic>
                      </td><td rowspan="1" colspan="1">61.1±2.5</td><td rowspan="1" colspan="1">15.1±0.9</td><td rowspan="1" colspan="1">20.1±0.7</td><td rowspan="1" colspan="1">9.2±1.3</td></tr><tr><td rowspan="1" colspan="1">
                        <italic>
                          <tp:taxon-name><tp:taxon-name-part taxon-name-part-type="genus" reg="Anguilla">A.</tp:taxon-name-part><tp:taxon-name-part taxon-name-part-type="species" reg="marmorata">marmorata</tp:taxon-name-part></tp:taxon-name>
                        </italic>
                      </td><td rowspan="1" colspan="1">51.4±2.7</td><td rowspan="1" colspan="1">11.8±0.8</td><td rowspan="1" colspan="1">19.4±1.1</td><td rowspan="1" colspan="1">15.5±0.8</td></tr><tr><td rowspan="1" colspan="1">
                        <italic>
                          <tp:taxon-name><tp:taxon-name-part taxon-name-part-type="genus" reg="Anguilla">A.</tp:taxon-name-part><tp:taxon-name-part taxon-name-part-type="species" reg="bicolor">bicolor</tp:taxon-name-part><tp:taxon-name-part taxon-name-part-type="subspecies" reg="pacifica">pacifica</tp:taxon-name-part></tp:taxon-name>
                        </italic>
                      </td><td rowspan="1" colspan="1">49.2±2.3</td><td rowspan="1" colspan="1">18.3±1.6</td><td rowspan="1" colspan="1">18.5±1.6</td><td rowspan="1" colspan="1">0.5±0.5</td></tr><tr><td rowspan="1" colspan="1">
                        <italic>
                          <tp:taxon-name><tp:taxon-name-part taxon-name-part-type="genus" reg="Anguilla">A.</tp:taxon-name-part><tp:taxon-name-part taxon-name-part-type="species" reg="luzonensis">luzonensis</tp:taxon-name-part></tp:taxon-name>
                        </italic>
                      </td><td rowspan="1" colspan="1">52.9±2.7</td><td rowspan="1" colspan="1">13.7±0.7</td><td rowspan="1" colspan="1">19.4±1.0</td><td rowspan="1" colspan="1">11.4±1.1</td></tr><tr><td rowspan="1" colspan="1">
                        <italic>
                          <tp:taxon-name><tp:taxon-name-part taxon-name-part-type="genus" reg="Anguilla">A.</tp:taxon-name-part><tp:taxon-name-part taxon-name-part-type="species" reg="celebesensis">celebesensis</tp:taxon-name-part></tp:taxon-name>
                        </italic>
                      </td><td rowspan="1" colspan="1">45.3</td><td rowspan="1" colspan="1">12.8</td><td rowspan="1" colspan="1">17.5</td><td rowspan="1" colspan="1">10.4</td></tr><tr><td rowspan="1" colspan="1">
                        <italic>
                          <tp:taxon-name><tp:taxon-name-part taxon-name-part-type="genus" reg="Anguilla">A.</tp:taxon-name-part><tp:taxon-name-part taxon-name-part-type="species" reg="interioris">interioris</tp:taxon-name-part></tp:taxon-name>
                        </italic>
                      </td><td rowspan="1" colspan="1">46.0</td><td rowspan="1" colspan="1">13.5</td><td rowspan="1" colspan="1">18.0</td><td rowspan="1" colspan="1">10.1</td></tr><tr><td rowspan="1" colspan="1">
                        <italic>
                          <tp:taxon-name><tp:taxon-name-part taxon-name-part-type="genus" reg="Anguilla">A.</tp:taxon-name-part><tp:taxon-name-part taxon-name-part-type="species" reg="borneensis">borneensis</tp:taxon-name-part></tp:taxon-name>
                        </italic>
                      </td><td rowspan="1" colspan="1">49.5</td><td rowspan="1" colspan="1">13.0</td><td rowspan="1" colspan="1">18.0</td><td rowspan="1" colspan="1">9.8</td></tr></tbody></table></table-wrap></tp:treatment-sec><ref-list><ref id="B35"><mixed-citation xmlns:xlink="http://www.w3.org/1999/xlink" xlink:type="simple"><person-group><name name-style="western"><surname>Watanabe</surname><given-names>S</given-names></name><name name-style="western"><surname>Aoyama</surname><given-names>J</given-names></name><name name-style="western"><surname>Tsukamoto</surname><given-names>K</given-names></name></person-group> (<year>2014</year>) <article-title>On the Identities of <italic><tp:taxon-name><tp:taxon-name-part taxon-name-part-type="genus">Anguilla</tp:taxon-name-part><tp:taxon-name-part taxon-name-part-type="species">borneensis</tp:taxon-name-part></tp:taxon-name></italic>, <italic><tp:taxon-name><tp:taxon-name-part taxon-name-part-type="genus">A.</tp:taxon-name-part><tp:taxon-name-part taxon-name-part-type="species">malgumora</tp:taxon-name-part></tp:taxon-name></italic>, and <italic><tp:taxon-name><tp:taxon-name-part taxon-name-part-type="genus">Muraena</tp:taxon-name-part><tp:taxon-name-part taxon-name-part-type="species">malgumora</tp:taxon-name-part></tp:taxon-name></italic>.</article-title><source>Copeia</source><volume>2014</volume>(<issue>3</issue>): <fpage>568</fpage>–<lpage>576</lpage>. <ext-link xlink:href="10.1643/CI-14-059" ext-link-type="doi" xlink:type="simple">https://doi.org/10.1643/CI-14-059</ext-link></mixed-citation></ref><ref id="B26"><mixed-citation xmlns:xlink="http://www.w3.org/1999/xlink" xlink:type="simple"><person-group><name name-style="western"><surname>Minegishi</surname><given-names>Y</given-names></name><name name-style="western"><surname>Aoyama</surname><given-names>J</given-names></name><name name-style="western"><surname>Inoue</surname><given-names>JG</given-names></name><name name-style="western"><surname>Miya</surname><given-names>M</given-names></name><name name-style="western"><surname>Nishida</surname><given-names>M</given-names></name><name name-style="western"><surname>Tsukamoto</surname><given-names>K</given-names></name></person-group> (<year>2005</year>) <article-title>Molecular phylogeny and evolution of the freshwater eels genus <italic><tp:taxon-name><tp:taxon-name-part taxon-name-part-type="genus">Anguilla</tp:taxon-name-part></tp:taxon-name></italic> based on the whole mitochondrial genome sequences.</article-title><source>Molecular Phylogenetics and Evolution</source><volume>34</volume>(<issue>1</issue>): <fpage>134</fpage>–<lpage>146</lpage>. <ext-link xlink:href="10.1016/j.ympev.2004.09.003" ext-link-type="doi" xlink:type="simple">https://doi.org/10.1016/j.ympev.2004.09.003</ext-link></mixed-citation></ref></ref-list></tp:taxon-treatment>
