# Supplementary material for: ﻿Species diversity of freshwater glass eel (Anguilliformes, Anguillidae) of Yilan, Taiwan, with remark on two new records
Source: Zookeys. 2024 Dec 9;1220:5–14. doi: 10.3897/zookeys.1220.125590 (PMC11650149; doi:10.3897/zookeys.1220.125590)
Supplement: Supplementary material 2 — NTUIFS IL21'0715-207 sequencing data [file zookeys-1220-005_article-125590__-s002.txt]

CCATTTTCGCATGATGAATTTTGGCTCACTCCTTGGATTATGCCTTATCTCACAAATCCTCACAGGACTATTCCTAGCCA
TACATTATACATCAGATATCTCAACCGCCTTTTCCTCAGTAGCCCACATCTGCCGAGATGTCAACTACGGATGATTAATC
CGCAACCTACATGCAAACGGAGCCTCCTTCTTCTTTATTTGCCTCTACCTCCACATTGCCCGAGGACTTTACTACGGCTC
ATATCTTTACAAAGAGACATGAAACATTGGAGTAGTATTATTCCTACTAGTAATAATAACAGCATTCGTAGGATATGTAC
TCCCGTGAGGACAAATATCATTCTGAGGCGCTACAGTAATTACCAACTTACTATCCGCCGTCCCATACGTAGGAAACACT
CTAGTCCAATGAATCTGAGGGGGATTCTCAGTTGACAACGCCACATTAACCCGATTCTTCGCATTCCACTTCCTATTCCC
ATTCGTAGTTGCTGGGGCCACAATACTCCACCTCCTGTTCCTCCACGAAACAGGATCAAACAACCCAGTAGGACTGAACT
CCGACGCAGACAAAATCCCATTCCACCCATACTTCTCCTACAAAGACCTACTAGGATTTATTATCATACTCACCGCCCTA
ACTATACTTGCCCTATTTTACCCAAACCTCCTTGGAGACCCAGACAATTTCACCCCAGCAAATCCAATAGTTACTCCACC
ACACATCAAACCAGAATGATACTTCCTATTCGCCTATGCTATTCTACGATCAATCCCCAACAAACTCGGCGGAGTACTAG
CCCTATTATCCTCCATCCTAGTCTTAATAGTAGTACCAATCCTCCACACCTCAAAACAACGAGGGCTCACCTTCCGACCA
GCTTCACAACTACTATTCTGAATTTTAGTAGCAGACATACTAGTACTAACATGAATTGGAGGATACGAAACCCCACCCCT
CATCCTTTA
